# Supplementary material for: The Chemo-Gut Pilot Study: Associations between Gut Microbiota, Gastrointestinal Symptoms, and Psychosocial Health Outcomes in a Cross-Sectional Sample of Young Adult Cancer Survivors
Source: Curr Oncol. 2022 Apr 21;29(5):2973–94. doi: 10.3390/curroncol29050243 (PMC9140183; doi:10.3390/curroncol29050243)
Supplement: Supplementary file 1 [file curroncol-29-00243-s001.zip]

Archive with 1 entries (1 files):
- curroncol-1665490-supplementary.pdf
